# Supplementary material for: Accuracy and Reliability of Internet Resources for Information on Monoclonal Gammopathy of Undetermined Significance—What Information Is out There for Our Patients?
Source: Cancers (Basel). 2021 Sep 7;13(18):4508. doi: 10.3390/cancers13184508 (PMC8465467; doi:10.3390/cancers13184508)
Supplement: Supplementary file 1 [file cancers-13-04508-s001.zip]

Archive with 20 entries (18 files):
- cancers-1361372-supplementary/
- cancers-1361372-supplementary/Supplementary Material/
- cancers-1361372-supplementary/Supplementary Material/Figure S1.pptx
- cancers-1361372-supplementary/Supplementary Material/Figure S2.pptx
- cancers-1361372-supplementary/Supplementary Material/Figure S3.pptx
- cancers-1361372-supplementary/Supplementary Material/Table S1.pdf
- cancers-1361372-supplementary/Supplementary Material/Table S2.pdf
- cancers-1361372-supplementary/Supplementary Material/Table S3.pdf
- cancers-1361372-supplementary/Supplementary Material/Table S4.pdf
- cancers-1361372-supplementary/Supplementary Material/Table S5.xlsx
- cancers-1361372-supplementary/Supplementary Material/Table S6.xlsx
- Supplementary Material/Figure S1.pptx
- Supplementary Material/Figure S2.pptx
- Supplementary Material/Figure S3.pptx
- Supplementary Material/Table S1.docx
- Supplementary Material/Table S2.docx
- Supplementary Material/Table S3.docx
- Supplementary Material/Table S4.docx
- Supplementary Material/Table S5.xlsx
- Supplementary Material/Table S6.xlsx
