# Supplementary material for: Accuracy and Reliability of Internet Resources for Information on Monoclonal Gammopathy of Undetermined Significance—What Information Is out There for Our Patients?
Source: Cancers (Basel). 2021 Sep 7;13(18):4508. doi: 10.3390/cancers13184508 (PMC8465467; doi:10.3390/cancers13184508)
Supplement: Supplementary file 1 [file cancers-13-04508-s001.zip › cancers-1361372-supplementary/Supplementary Material/Table S5.xlsx]

## Sheet: Websites
Table S5: Website data.
Rank level									2			1
Website name	Website link	Host country	Access date	Website category	Search engine	Search rank	HON foundation certificate	JAMA score	Sum DISCERN score	Flesch Reading Rase Score	Flesch-Kincaid Grade Level	Sum key fact score	Wrong/misleading facts	Wrong/misleading facts citation
Medscape	https://emedicine.medscape.com/article/204297-overview, https://emedicine.medscape.com/article/204297-questions-and-answers	USA	2020-03-18	Scientific/gouvernmental	Google	15	none	4	38	49	11.4	36.5	n	/
Cancer Therapy Advisor	https://www.cancertherapyadvisor.com/home/decision-support-in-medicine/hematology/monoclonal-gammopathy-of-undetermined-significance-2/	USA	2020-03-20	Scientific/gouvernmental	Google	72	none	3	32	36	14.7	36	n	/
Universidade Federal do Rio Grande do Sul	http://www.ufrgs.br/imunovet/molecular_immunology/pathohomotissueblood_MGUS.html	South America	2020-03-21	Scientific/gouvernmental	Google	84	none	1	25	NA	NA	35.5	n	/
BC Medical Journal	https://www.bcmj.org/articles/monoclonal-gammopathy-and-primary-care	Canada	2020-03-23	Foundation/advocacy	Google	49	none	4	36	31	15.9	34.5	n	/
Medicine Grand Rounds, St Joseph's Hospital	http://www.fhs.mcmaster.ca/medicine/hematology/docs/The-Many-Faces-of-Monoclonal-Gammopathies.pdf	Canada	2020-03-26	Scientific/gouvernmental	Bing	89	none	3	24	NA	NA	33.5	n	/
Pathology Outlines	http://www.pathologyoutlines.com/topic/lymphomaMGUS.html	USA	2020-03-20	Scientific/gouvernmental	Google	57	none	3	34	NA	NA	33	n	/
IntechOpen	https://www.intechopen.com/books/multiple-myeloma-a-quick-reflection-on-the-fast-progress/monoclonal-gammopathy-of-undetermined-significance	UK	2020-03-21	News/media	Google	35	none	3	42	40	NA	32.5	n	/
Clinical Correlations The NYU Langone Health Online Journal of Medicine	https://www.clinicalcorrelations.org/2011/12/22/what-is-the-significance-of-monoclonal-gammopathy-of-undetermined-significance-mgus/	USA	2020-03-23	Foundation/advocacy	Google	91	none	4	34	45	9.5	31.5	n	/
International Myeloma Foundation	https://www.myeloma.org/what-are-mgus-smm-mm	USA	2020-03-18	Scientific/gouvernmental	Google	8	none	4	43	51	10.2	30.5	n	/
Verywell Health	https://www.verywellhealth.com/monoclonal-gammopathy-of-undetermined-significance-4771132	USA	2020-03-19	Scientific/gouvernmental	Google	50	none	4	42	56	9.4	28	n	/
Canadian Cancer Society	https://www.cancer.ca/en/cancer-information/cancer-type/multiple-myeloma/multiple-myeloma/monoclonal-gammopathy-of-undetermined-significance/?region=on	Canada	2020-03-19	Scientific/gouvernmental	Google	18	valid (01/21)	2	28	54	11	28	n	/
Wikilite	http://www.wikilite.com/risk-factors-for-mgus-progression	UK	2020-03-20	Scientific/gouvernmental	Google	54	none	2	37	51	NA	25.5	n	/
ASH Clinical News	https://www.ashclinicalnews.org/education/treat-brief-managing-monoclonal-gammopathy-undetermined-significance/	USA	2020-03-19	Scientific/gouvernmental	Google	22	none	2	32	31	14.6	25.5	n	/
Belgian Journal Hematology	https://bhs.be/storage/app/media/uploaded-files/MGUS and SMM 2018.pdf	Europe	2020-03-21	Foundation/advocacy	Google	89	none	4	38	42	13.7	24.5	n	/
Leukemia & Lymphoma Society	http://www.lls.org/	USA	2020-03-19	Scientific/gouvernmental	Google	17	none	4	28	46	13.7	24.5	n	/
Cleveland Clinic	https://consultqd.clevelandclinic.org/a-pcps-guide-to-screening-for-monoclonal-gammopathy-of-undetermined-significance/	USA	2020-03-24	Foundation/advocacy	Bing	57	none	3	24	43	13.4	23	n	/
Myeloma UK	https://www.myeloma.org.uk/understanding-myeloma/related-conditions/mgus/	UK	2020-03-19	Scientific/gouvernmental	Google	33	none	3	39	55	9.8	22	n	/
Stanford School of Medicine Surgical Pathology Criteria	http://surgpathcriteria.stanford.edu/plasma_cell/mgus/printable.html	USA	2020-03-20	Scientific/gouvernmental	Google	66	none	3	29	NA	NA	21.5	n	/
Ohio State University Comprehensive Cancer Center	https://ccme.osu.edu/WebCastsFiles/493 - Monoclonal Gammopathy Final - 4.pdf.pdf	USA	2020-03-26	Scientific/gouvernmental	Bing	100	none	2	25	NA	NA	21.5	y	"Depending on the nature of the monoclonal gammopathy, patients may present with a wide range of conditions: – Asymptomatic, incidentally discovered, – Critically ill with multi-organ system. ; Monoclonal gammopathy: MGUS, SMM, MGUS. Also seen in: Amyloidosis, MW, CLL and NHL."
healthline	https://www.healthline.com/health/how-serious-is-mgus	USA	2020-03-18	Scientific/gouvernmental	Google	2	valid (01/21)	4	31	56	9	21	n	/
Macmillan Cancer Support	https://www.macmillan.org.uk/cancer-information-and-support/worried-about-cancer/pre-cancerous-and-genetic-conditions/mgus	UK	2020-03-19	Scientific/gouvernmental	Google	20	none	1	34	64	7.8	20.5	n	/
Blood Cancer UK	https://bloodwise.org.uk/info-support/monoclonal-gammopathy-of-undetermined-significance	UK	2020-03-21	Foundation/advocacy	Google	21	none	3	37	59	9.6	20	n	/
International Waldenstrom's Macroglobulinemia Foundation	http://www.iwmf.com/	USA	2020-03-20	Scientific/gouvernmental	Google	70	none	4	27	49	12.2	20	n	/
Wikipedia	https://en.wikipedia.org/wiki/Monoclonal_gammopathy_of_undetermined_significance	USA	2020-03-21	Foundation/advocacy	Google	1	none	4	37	47	12.9	19.5	n	/
The Hematologist ASH news and reports	https://pub.hematology.org/Thehematologist/Diffusion/8292.aspx	USA	2020-03-23	Foundation/advocacy	Google	37	none	4	30	53	10.6	19	n	/
Mayo Clinic Laboratories	https://news.mayocliniclabs.com/2016/04/01/monoclonal-gammopathy-of-undetermined-significance-mgus-hot-topic-2/	USA	2020-03-23	Foundation/advocacy	Google	100	none	3	28	44	12.8	18.5	n	/
University of Utah School of Medicine	https://arup.utah.edu/media/gammopathies/2011 Jan - Monoclonal Gammopathies.pdf	USA	2020-03-25	Scientific/gouvernmental	Bing	55	none	2	29	NA	NA	18	n	/
Fortis Healthcare	https://www.fortishealthcare.com/india/diseases/monoclonal-gammopathy-of-undetermined-significance-mgus-527	India	2020-03-25	News/media	Bing	93	none	1	26	43	11.8	18	n	/
Mayo Clinic	https://www.mayoclinic.org/diseases-conditions/mgus/symptoms-causes/syc-20352362	USA	2020-03-18	Scientific/gouvernmental	Google	1	none	3	34	48	9.5	17.5	n	/
American Family Physician	https://www.aafp.org/afp/2005/0101/p105.html	USA	2020-03-25	News/media	Bing	53	none	4	31	25	16.9	17.5	n	/
melbourne hematology	http://melbournehaematology.com.au/fact-sheets/mgus-monoclonal-gammopathy-of-undetermined-significance.html	Australia	2020-03-24	Foundation/advocacy	Bing	74	none	3	34	50	10.4	17	n	/
Healio	https://www.healio.com/hematology-oncology/hematology/news/online/%7B976b2ccc-8f45-43d3-ae28-0e0181bc4459%7D/blood-cancer-precursor-increases-cancer-risk-decreases-life-expectancy	USA	2020-03-20	Scientific/gouvernmental	Google	55	none	2	23	57	8.3	17	n	/
Winthrop P. Rockefeller Cancer Institute UAMS Myeloma Center	https://cancer.uams.edu/myeloma/myeloma-related-diseases/monoclonal-gammopathy-of-undetermined-significance-mgus/	USA	2020-03-19	Scientific/gouvernmental	Google	35	none	1	22	51	11.2	17	n	/
drugs.com	https://www.drugs.com/mcd/monoclonal-gammopathy-of-undetermined-significance-mgus	USA	2020-03-24	Foundation/advocacy	Bing	28	valid (02/21)	2	34	49	9.3	16.5	n	/
Merck Manual	https://www.merckmanuals.com/home/blood-disorders/plasma-cell-disorders/monoclonal-gammopathy-of-undetermined-significance-mgus	USA	2020-03-18	Scientific/gouvernmental	Google	16	valid (02/21)	3	28	38	14.3	16	n	/
Medbullets Step 2/3	https://step2.medbullets.com/oncology/422784/monoclonal-gammopathy-of-undetermined-significance-mgus	USA	2020-03-25	Scientific/gouvernmental	Bing	94	none	2	19	NA	NA	15.5	n	/
Radiopaedia	https://radiopaedia.org/articles/monoclonal-gammopathy-of-undetermined-significance	Australia	2020-03-20	Scientific/gouvernmental	Google	52	none	3	32	35	15.8	15	n	/
ClinLab Navigator	http://www.clinlabnavigator.com/monoclonal-gammopathy-of-undetermined-significance.html	USA	2020-03-22	Foundation/advocacy	Google	66	none	2	26	44	12	14.5	n	/
BC Cancer	http://www.bccancer.bc.ca/health-professionals/clinical-resources/cancer-management-guidelines/lymphoma-chronic-leukemia-myeloma/monoclonal-gammopathy-of-unknown-significance-(mgus)	Canada	2020-03-25	News/media	Bing	76	none	2	26	46	12.1	14.5	n	/
Mdedge/Internal Medicine and Internal Medicine News	https://www.mdedge.com/internalmedicine/article/156652/multiple-myeloma/mgus-progression-risk-linked-igm-status	USA	2020-03-20	Scientific/gouvernmental	Google	69	none	4	21	54	9.3	14.5	n	/
Leukeaemia Foundation	https://www.leukaemia.org.au/disease-information/myeloma/mgus/	Australia	2020-03-18	Scientific/gouvernmental	Google	7	none	2	22	48	12	14	n	/
Oncology Times	https://journals.lww.com/oncology-times/Fulltext/2018/03050/Risk_of_MGUS_Progression_to_Multiple_Myeloma.10.aspx	USA	2020-03-19	Scientific/gouvernmental	Google	21	none	3	21	49	12.4	14	n	/
Findatopdoc.com	https://www.findatopdoc.com/Medical-Library/Diseases-and-Conditions/MGUS	USA	2020-03-26	Industry/for profit	Yahoo	81	none	1	30	54	9.5	13	n	/
Johns Hopkins Medicine	https://www.hopkinsmedicine.org/health/conditions-and-diseases/monoclonal-gammopathies	USA	2020-03-26	Personal commentary/blog	Yahoo	56	none	1	28	58	8	13	y	" There is no risk of monoclonal gammopathies in first-degree family members. This means screening of siblings and children is not needed."
Flipper Turin University	http://flipper.diff.org/app/items/info/377	Italy	2020-03-26	Personal commentary/blog	Yahoo	75	none	3	24	31	15.7	13	n	/
familydoctormag	http://www.familydoctormag.com/chronic-disease/1558-mgus-symptoms-diseases.html	USA	2020-03-23	Foundation/advocacy	Bing	24	none	3	24	59	7.7	12.5	n	/
Binding Site	https://www.bindingsite.com/en/disclaimer?returnUrl=%252fen%252fthe-science%252fmonoclonal-gammopathies	UK	2020-03-23	Foundation/advocacy	Google	67	none	1	23	28	18	12.5	n	/
Mayo Clinic Proceedings	https://www.mayoclinicproceedings.org/article/S0025-6196(11)62149-6/fulltext	USA	2020-03-22	Scientific/gouvernmental	Google	48	none	4	34	44	NA	12	n	/
Patient Worthy	https://patientworthy.com/mgus/	USA	2020-03-25	News/media	Bing	26	none	1	25	49	10.2	12	n	/
Health Tap	https://www.healthtap.com/topics/monoclonal-gammopathy-igg-kappa	USA	2020-03-26	News/media	Bing	72	none	2	17	62	8.6	12	n	/
University of Rochester Medical Center	https://www.urmc.rochester.edu/encyclopedia/content.aspx?ContentTypeID=134&ContentID=121	USA	2020-03-21	Foundation/advocacy	Google	8	none	2	30	58	7.6	11.5	y	"There is no risk for monoclonal gammopathies in first-degree family members. This means screening of siblings and children is not needed."
OncologyNurseAdvisor	https://www.oncologynurseadvisor.com/home/headlines/web-exclusives/prior-diagnosis-of-mgus-improves-survival-in-patients-with-multiple-myeloma/	USA	2020-03-21	Foundation/advocacy	Google	86	none	3	30	51	11.7	10.5	n	/
Seattle Cancer Care Alliance	https://www.seattlecca.org/diseases/monoclonal-gammopathy	USA	2020-03-22	Foundation/advocacy	Google	74	none	1	23	55	10.9	10.5	n	/
wisegeek	https://www.wisegeek.com/what-is-monoclonal-gammopathy.htm	USA	2020-03-25	News/media	Bing	5	none	3	22	44	12.7	10.5	n	/
Cleveland Clinic	https://my.clevelandclinic.org/health/diseases/17744-monoclonal-gammopathy-of-undetermined-significance-mgus	USA	2020-03-18	Scientific/gouvernmental	Google	6	none	3	35	47	10.6	10	n	/
Patient Empowerment Network	https://powerfulpatients.org/2020/01/03/truth-about-mgus/	USA	2020-03-18	Scientific/gouvernmental	Google	9	none	1	26	68	7.8	10	n	/
Nationwide Children's Hospital	https://www.nationwidechildrens.org/family-resources-education/family-resources-library/monoclonal-gammopathies	USA	2020-03-23	Foundation/advocacy	Google	90	none	3	26	58	7.5	10	y	"There is no risk for monoclonal gammopathies in first-degree family members. This means screening of siblings and children is not needed."
The HEALTHY Aprom	https://www.thehealthyapron.com/paraproteinemia-monoclonal-gammopathy-happens/	Croatia	2020-03-26	Foundation/advocacy	Yahoo	85	none	4	26	NA	NA	10	y	"In most cases, paraproteinemia is benign. In rare cases, paraproteinemia is a pre-cancerous condition. ; According to Dr. Colin Tidy, some of the causes of paraproteinemia include the following: Autoimmune disease, bacterial endocarditis, CLL, cirrhosis, cold agglutinin disease, heavy chain diseases, hepatitis, MGUS, myeloma, necrobiotic xanthogranuloma, NHL, paroxysmal cold hemoglobinuria, POEM…
Weil Lifestyle	https://www.drweil.com/health-wellness/body-mind-spirit/autoimmune-disorders/mgus-bad-blood/	USA	2020-03-23	Foundation/advocacy	Bing	27	none	3	20	60	9.6	10	n	/
AJMC	https://www.ajmc.com/newsroom/patients-with-lowrisk-multiple-myeloma-precursor-can-progress-to-the-disease-in-just-5-years	USA	2020-03-21	News/media	Google	73	none	4	30	59	NA	9.5	n	/
MSD Manual	https://www.msdmanuals.com/en-kr/home/blood-disorders/plasma-cell-disorders/monoclonal-gammopathy-of-undetermined-significance-mgus	USA	2020-03-22	Foundation/advocacy	Google	84	valid (10/20)	4	29	40	14.3	9.5	n	/
MedPage Today	https://www.medpagetoday.com/hematologyoncology/myeloma/81109	USA	2020-03-20	Scientific/gouvernmental	Google	71	none	4	27	42	NA	9.5	n	/
eMedTV	http://cancer.emedtv.com/monoclonal-gammopathy/monoclonal-gammopathy-p2.html	USA	2020-03-24	Foundation/advocacy	Bing	81	none	3	27	55	10.6	9.5	n	/
National Cancer Institute	https://www.cancer.gov/news-events/cancer-currents-blog/2019/mgus-multiple-myeloma-progression-risk	USA	2020-03-18	Scientific/gouvernmental	Google	4	none	2	23	48	11	9.5	n	/
University of Iowa Hospitals & Clinics	https://uihc.org/health-topics/monoclonal-gammopathy-undetermined-significance	USA	2020-03-22	Foundation/advocacy	Google	38	none	2	22	49	10.7	9.5	n	/
Memorial Sloan Kettering Cancer Center	https://www.mskcc.org/cancer-care/types/multiple-myeloma/other-plasma-cell-diseases/monoclonal-gammopathy-undetermined-significance	USA	2020-03-19	Scientific/gouvernmental	Google	24	none	1	19	43	12.7	9	n	/
Mayo Clinic	https://www.mayo.edu/research/forefront/mgus-poses-lifelong-risk-progression-multiple-myeloma	USA	2020-03-18	Scientific/gouvernmental	Google	5	none	1	30	35	14.7	8.5	n	/
American Association for Clinical Chemistry	https://www.aacc.org/publications/cln/articles/2015/june/protein-marker-evaluation-of-monoclonal-gammopathies.aspx	USA	2020-03-26	Foundation/advocacy	Bing	85	none	4	30	24	NA	8.5	n	/
DailyStrength: Online Support Groups and Forums	https://www.dailystrength.org/group/lyme-disease-1	USA	2020-03-26	News/media	Bing	69	none	3	20	77	5.4	8.5	n	/
National Cancer Institute	https://seer.cancer.gov/seertools/hemelymph/51f6cf57e3e27c3994bd5384/	USA	2020-03-25	Scientific/gouvernmental	Bing	66	none	2	23	NA	NA	8	n	/
Simply Health - Natural Remedies and Nutrition Trends	https://simplyhealth.io/15-frequent-symptoms-of-monoclonal-gammopathy/?utm_source=+mgus&utm_medium=15FrequentSymptomsofMonoclonalGammopathy&utm_campaign=adw_us&gclid=EAIaIQobChMIpLeg4Kic6AIVCYeGCh3l9gpfEAMYASAAEgJX1fD_BwE	USA	2020-03-18	Scientific/gouvernmental	Google	10	none	1	21	55	10.1	8	y	"There are also numerous complications that can occur due to MGUS, and this article looks more in-depth on these diseases. ; Unfortunately, since MGUS is hard for physicians to diagnose, the patient may only realize they have the disorder when one of the more life-threatening diseases manifests. ; Monoclonal gammopathy of undetermined significance, (MGUS), is challenging for physicians to diagnos…
NutritionFacts.org	https://nutritionfacts.org/2017/05/11/best-food-for-mgus-to-prevent-multiple-myeloma/	USA	2020-03-24	Foundation/advocacy	Bing	59	valid (10/20)	3	21	52	10.6	7.5	y	"MGUS itself is asymptomatic, you don’t even know you have it until your doctor finds it incidentally doing routine bloodwork. But should it progress to multiple myeloma, you only have about four years to live. ; So, we need to find ways to treat MGUS early, before it turns into cancer. ; If all we’re going to do is watch and wait, researchers figured they might as well try some dietary changes. …
Digital Naturopath	https://www.digitalnaturopath.com/conditions/mgus/	NA	2020-03-25	Foundation/advocacy	Bing	86	none	0	16	44	12.5	7.5	y	"This difference in incidence creates the problem of differentiating the rare cases of MM from the more common MGUS. ; In most cases of chronic MGUS there is no known cause but a genetic predisposition is clear. ; Some doctors believe that the fundamental cause of MGUS and Multiple Myeloma, without which all the diverse known risk factors [from benzene to paints and solvents, from hair dyes and a…
Multiple Myeloma Research Foundation	https://themmrf.org/multiple-myeloma/what-is-multiple-myeloma/?gclid=EAIaIQobChMIg_OR292c6AIVAYiGCh3vQAK_EAAYAiAAEgIxm_D_BwE	USA	2020-03-21	Foundation/advocacy	Google	13	none	1	NA	43	13.7	7	n	/
Myeloma Research News	https://myelomaresearchnews.com/2019/08/19/risk-of-progression-from-mgus-to-myeloma-may-rise-over-time-study-finds/	USA	2020-03-19	Scientific/gouvernmental	Google	41	none	3	25	36	15	7	n	/
rightdiagnosis	https://www.rightdiagnosis.com/medical/mgus.htm	NA	2020-03-24	Foundation/advocacy	Bing	64	none	1	20	NA	NA	6.5	n	/
NHS UK	https://www.nhs.uk/conditions/Multiple-myeloma/	UK	2020-03-24	Foundation/advocacy	Bing	83	none	2	NA	58	9.2	6	n	/
National Center for Advancing Translational Sciences,	https://rarediseases.info.nih.gov/diseases/7034/monoclonal-gammopathy-of-undetermined-significance	USA	2020-03-23	Foundation/advocacy	Bing	11	none	3	32	35	13.3	6	n	/
people beating cancer	https://peoplebeatingcancer.org/mgus-blood-disorder/	USA	2020-03-25	News/media	Bing	95	none	3	20	47	11.6	6	y	"Risk Factors- Lifestyle, Pesticides, Human PapillomaVirus, Relatives with MM/MGUS ; Since MGUS can leads to multiple myeloma (MM), an incurable blood cancer, and since conventional oncology tells patients that there is nothing to do to delay or eliminate MGUS, I think it is important to explain to newly diagnosed MGUS patients that research indicates that anti-oxidants and nutrition can down reg…
Physician's Weekly	https://www.physiciansweekly.com/mgus-can-progress-to-multiple-myeloma-within-five-years/	USA	2020-03-21	Foundation/advocacy	Google	83	none	2	21	38	11.5	5.5	n	/
Pain Assist	https://www.epainassist.com/bones/what-to-eat-and-avoid-when-you-have-mgus-or-monoclonal-gammopathy-of-undetermined-significance	USA	2020-03-25	News/media	Bing	17	valid (5/20)	3	19	45	11	5.5	y	"Foods To Eat In Monoclonal Gammopathy Of Undetermined Significance: Curcumin is the miracle spice with scientific evidence which inhibits or stops the multiplication of cancerous cells in the body. ; The doctor may advise you to have a low fiber diet BRAT diet (bananas, rice, applesauce, and toast) to add fiber and drink plenty of water to keep yourself hydrated. ; The cancer cells will find the…
Medical Xpress	https://medicalxpress.com/news/2019-07-mgus-multiple-myeloma-years.html	Ireland	2020-03-24	Foundation/advocacy	Bing	54	none	2	20	39	11.5	5	n	/
HealingWell	https://www.healingwell.com/community/default.aspx?f=30&m=3804052	USA	2020-03-26	News/media	Bing	86	none	3	20	68	6.9	5	y	"In doing research i have found some sources that say bartonella can cause a low grade mgus. ; Seems that there are several vector-borne infections that can cause this type of issue - and that's not the only issues that can be caused in the bone marrow."
Cancer Network	https://www.cancernetwork.com/multiple-myeloma/new-data-contradict-previous-ideas-about-mgus-risk-status, https://www.cancernetwork.com/multiple-myeloma/management-monoclonal-gammopathy-undetermined-significance-mgus-and-smoldering-multiple-myeloma-smm	USA	2020-03-19	News/media	Google	38	none	2	23	49	NA	4.5	n	/
Myeloma Crowd Crowdcare Foundation	https://www.myelomacrowd.org/smoldering-myeloma-mgus/	USA	2020-03-21	Scientific/gouvernmental	Google	74	none	3	21	55	9.9	4	n	/
The Myeloma Beacon	https://myelomabeacon.org/news/2018/11/27/diet-risk-of-mgus-progression-to-multiple-myeloma/	USA	2020-03-26	Industry/for profit	Bing	90	none	4	22	52	13.8	3	n	/
NA, not assessable.
