# Supplementary material for: Accuracy and Reliability of Internet Resources for Information on Monoclonal Gammopathy of Undetermined Significance—What Information Is out There for Our Patients?
Source: Cancers (Basel). 2021 Sep 7;13(18):4508. doi: 10.3390/cancers13184508 (PMC8465467; doi:10.3390/cancers13184508)
Supplement: Supplementary file 1 [file cancers-13-04508-s001.zip › cancers-1361372-supplementary/Supplementary Material/Table S6.xlsx]

## Sheet: Videos
Table S6: Video data.
Rank level									2	1
Video name	Channel	Video link	Host country	Access date	Video category	Search rank	HON code score	HON code evaluation	Sum DISCERN score	Sum key fact score	Wrong/misleading facts	Wrong/misleading facts citation
NLB 2015 Case Study #1 MGUS, Clinical Trials, Newly Diagnosed MM	International Myeloma Foundation	https://www.youtube.com/watch?v=O2BS4J8m5XQ	USA	2020-03-28	2	29	6	high	35	21.5	n	/
Monoclonal Gammopathy of Undetermined Significance (MGUS) [Hot Topic]	Mayo Clinic Laboratories	https://www.youtube.com/watch?v=OG6ErDoAeUE	USA	2020-03-28	4	2	4	medium	6	19	n	/
Living Well with Myeloma: MGUS, Smoldering Myeloma, and Newly Diagnosed	International Myeloma Foundation	https://www.youtube.com/watch?v=OijxgXYT0CU	USA	2020-03-28	2	20	4	medium	24	18.5	n	/
Monoclonal Gammopathy Of Undetermined Significance (MGUS)	Medicosis Perfectionalis	https://www.youtube.com/watch?v=sfnHzPk6Wlo	USA	2020-03-28	5	1	5	medium	6	17	n	/
Incidence of MGUS and Estimation of Duration Before First Clinical Recognition	Mayo Proceedings	https://www.youtube.com/watch?v=RyXZoRFbNWA	USA	2020-03-28	3	25	3	low	28	16.5	n	/
MGUS and Smoldering Myeloma	Memorial Sloan Kettering	https://www.youtube.com/watch?v=63x2buctu10	USA	2020-03-28	4	16	3	medium	19	13	n	/
Understanding Pre-Myeloma (MGUS)	Drjamesberenson	https://www.youtube.com/watch?v=xu7eyzpAscM	0	2020-03-28	5	45	3	medium	48	12	y	"What symptoms or risks do MGUS patients face? It is now been demonstrated that MGUS is associated with certain other conditions. Number one bone loss, people who were age matched with MGUS to other normal control studies done in Europe and Mayo Clinic clearly demonstrated a higher risk of bone loss and people who have MGUS and also higher risk of fracture. ; Second, patients have a higher risk o…
PROMISE: why early detection of MGUS is vital to reducing MM incidence	VJHemOnc – Video Journal of Hematological Oncology	https://www.youtube.com/watch?v=L0RFRRiKuwc	UK	2020-03-28	3	14	2	low	16	11.5	n	/
MCRT Phoenix 2017: MGUS and Smoldering Myeloma by Shaji Kumar, MD	Myeloma Crowd TV	https://www.youtube.com/watch?v=FrNqFDe-FNg	USA	2020-03-28	3	36	5	medium	41	11.5	n	/
MCRT Scottsdale 2018: Smoldering Myeloma, MGUS and Strategies for Myeloma Treatment	Myeloma Crowd TV	https://www.youtube.com/watch?v=pcDq9Dxqi3E	USA	2020-03-28	3	37	5	medium	42	11.5	n	/
Risk stratification of MGUS	VJHemOnc – Video Journal of Hematological Oncology	https://www.youtube.com/watch?v=DelxCCNVKOo	UK	2020-03-28	3	5	2	low	7	11	n	/
Changing perceptions of MGUS progression: explaining the data	VJHemOnc – Video Journal of Hematological Oncology	https://www.youtube.com/watch?v=gZW5kPI-_iQ	UK	2020-03-28	3	11	3	medium	14	8.5	n	/
Are there medical issues linked to MGUS other than developing multiple myeloma?	International Myeloma Foundation	https://www.youtube.com/watch?v=hai-ayhGsO4	USA	2020-03-28	2	19	3	medium	22	8.5	n	/
MGUS pathology	VJHemOnc – Video Journal of Hematological Oncology	https://www.youtube.com/watch?v=sFiVJlNPQQ0	USA	2020-03-29	3	24	2	low	26	7.5	n	/
Dr. Roman Hajek: Czech Myeloma Group study on models for progression from MGUS to myeloma (ASH 2014)	International Myeloma Foundation	https://www.youtube.com/watch?v=SEgTO_7oePk	USA	2020-03-29	2	43	3	medium	46	7.5	n	/
Young Woman with MGUS (MONOCLONAL GAMMOPATHY) [CC]	Britney Nicole	https://www.youtube.com/watch?v=JfZh8wiCWAk	USA	2020-03-29	5	48	1	low	49	7.5	y	"I was very symptomatic. I was having numbness, which I have been having numbness for a few years now. And peripheral neuropathy usually effects your hands and feet which is something I was experiencing. But I also have my right ear which has been numb for almost two years now. I also have pains on the sides of my head and numbness, random numbness in my head. ; There are some people who have sym…
Dr Ajai Chari Explains MGUS and How to Discuss It With Patients	The American Journal of Managed Care TV	https://www.youtube.com/watch?v=CTYyQGjdFjE	USA	2020-03-28	3	49	2	low	51	7.5	n	/
What is Monoclonal gammopathy of undetermined significance (MGUS) NCLEX-RN Khan Academy	Khan Academy Medicine	https://www.youtube.com/watch?v=K25N7ZfSaO0	USA	2020-03-28	2	3	3	medium	6	7	n	/
Monoclonal Gammopathy of Undetermined Significance Study	Mayo Proceedings	https://www.youtube.com/watch?v=1U9503NDMe8	USA	2020-03-29	3	5	3	medium	8	7	n	/
Why do Waldenström’s and Myeloma Change from MGUS to Active Disease?	ImedexCME	https://www.youtube.com/watch?v=DdXzooE3_nc	USA	2020-03-28	1	13	5	medium	18	7	n	/
Clonal evolution in MM: MGUS and SMM	VJHemOnc – Video Journal of Hematological Oncology	https://www.youtube.com/watch?v=CEe79HymkDI	USA	2020-03-29	3	37	2	low	39	7	n	/
Monoclonal gammopathy of unknown significance (MGUS) & importance of regularly monitoring patients	VJHemOnc – Video Journal of Hematological Oncology	https://www.youtube.com/watch?v=KOc4TjYkvEs	UK	2020-03-28	3	9	2	low	11	6.5	y	"And interestingly there are patients who are completely asymptomatic and that's sort of the definition of MGUS, but there are patients who actually have problems, neuropathy or fatigue or nephropathy, something called MGRS."
iStopMM – One Year Update	International Myeloma Foundation	https://www.youtube.com/watch?v=AP92lRVd_FQ	USA	2020-03-29	2	36	3	medium	39	6.5	n	/
BSRI iStopMM	International Myeloma Foundation	https://www.youtube.com/watch?v=8JF_7rL5WW4	USA	2020-03-31	2	46	3	medium	49	6.5	n	/
What is MGUS?	Roswell Park Comprehensive Cancer Center	https://www.youtube.com/watch?v=CDut9PSUvsE	USA	2020-03-28	2	6	2	low	8	6	n	/
Hematology in focus: MGUS with clinical significance	VJHemOnc – Video Journal of Hematological Oncology	https://www.youtube.com/watch?v=OVbR4JxVMF0	USA	2020-03-28	3	17	2	low	19	6	n	/
Multiple Myeloma: Smoldering myeloma, disease progression and changes in approach	Mayo Clinic	https://www.youtube.com/watch?v=ls80qETPpIQ	USA	2020-03-31	2	38	3	medium	41	6	n	/
ASH 2013: Cytogenetic features of patients with MGUS and asymptomatic MM	International Myeloma Foundation	https://www.youtube.com/watch?v=AaUdQ4So2Eo	USA	2020-03-28	2	41	3	medium	44	6	n	/
Monoclonal Gammopathy & Peripheral Neuropathy	Mayo Proceedings	https://www.youtube.com/watch?v=h79TFl8PxpU	USA	2020-03-29	3	7	4	medium	11	5.5	n	/
MGUS/Smoldering Myeloma PCrowd Study by Dr. Irene Ghobrial	Myeloma Crowd TV	https://www.youtube.com/watch?v=b_dUyrt5AvQ	USA	2020-03-28	3	30	3	medium	33	5.5	n	/
Peemptively treating patients most at risk of progression to myeloma	ecancer	https://www.youtube.com/watch?v=sWv-5BymdQw	UK	2020-03-31	2	41	3	medium	44	5.5	n	/
Ravi Viji ASCO 2018 Practical use of imaging: from MGUS to myeloma	Multiple Myeloma Hub	https://www.youtube.com/watch?v=-3p8cforrGc	UK	2020-03-28	2	46	2	low	48	5.5	n	/
MGUS: predicting the risk of progression	VJHemOnc – Video Journal of Hematological Oncology	https://www.youtube.com/watch?v=_LP7pV0Ws8M	UK	2020-03-28	3	8	2	low	10	5	n	/
#AskDrDurie: Are PET/CT scans useful for a patient with MGUS?	International Myeloma Foundation	https://www.youtube.com/watch?v=_eV9V4g6V9U	USA	2020-03-28	2	43	3	medium	46	5	n	/
How to manage monoclonal gammopathy of undetermined significance (MGUS)	VJHemOnc – Video Journal of Hematological Oncology	https://www.youtube.com/watch?v=E-j-Q0bw63A	UK	2020-03-28	3	4	3	medium	7	4.5	n	/
Disease Associations With MGUS	Mayo Proceedings	https://www.youtube.com/watch?v=oJq1l1hH-NM	USA	2020-03-28	3	10	5	medium	15	4.5	y	"Beside those, our study finds certain other new associations which seem to be important to keep in mind; one is a risk of fractures, particularly of the vertebra and the clavicle, which seem to be more common in patients with MGUS even before they get myeloma. ; There seems to be a higher risk of blood cloths in these patients and this needs to be kept in mind."
Can MGUS be linked to kidney problems?	International Myeloma Foundation	https://www.youtube.com/watch?v=gUhGicoPjCY	USA	2020-03-28	2	15	3	medium	18	4.5	n	/
MGUS, smoldering myeloma & the need to monitor patients	VJHemOnc – Video Journal of Hematological Oncology	https://www.youtube.com/watch?v=ZtLrzucuyzA	USA	2020-03-28	3	21	2	low	23	4.5	n	/
PROMISE Update: genomic alterations in MGUS and SMM	VJHemOnc – Video Journal of Hematological Oncology	https://www.youtube.com/watch?v=IhSpkPyUTfY	USA	2020-03-28	3	27	2	low	29	4.5	n	/
Do broken bones resulting from a fall indicate a progression from MGUS to active myeloma?	International Myeloma Foundation	https://www.youtube.com/watch?v=jgj5lZHwe3g	USA	2020-03-28	2	38	3	medium	41	4.5	n	/
Irene Ghobrial, M.D., Dana-Farber Cancer Institute, Myeloma	Leukemia & Lymphoma Society	https://www.youtube.com/watch?v=8Clyd-ncWmE	USA	2020-03-31	2	43	4	medium	47	4.5	n	/
iStopMM (Iceland Screens, Treats, or Prevents Multiple Myeloma)	International Myeloma Foundation	https://www.youtube.com/watch?v=nhkWlkkwNN4	USA	2020-03-29	2	46	3	medium	49	4.5	n	/
Blood screening for MGUS: preventing progression with PROMISE	VJHemOnc – Video Journal of Hematological Oncology	https://www.youtube.com/watch?v=ek2NZCNgWr0	UK	2020-03-28	3	12	2	low	14	4	n	/
Progression and treatment of MGUS-SMM-MM & epigenetics	VJHemOnc – Video Journal of Hematological Oncology	https://www.youtube.com/watch?v=vSwbMcuLKrE	USA	2020-03-28	3	18	2	low	20	4	n	/
Finding AL Amyloidosis Early in MGUS and Smoldering Myeloma Patients with LAMBDA Features	Myeloma Crowd TV	https://www.youtube.com/watch?v=oCOo0zQFuqE	USA	2020-03-28	3	28	3	medium	31	4	n	/
1 Year Anniversary with Monoclonal Gammopathy (MGUS)	Britney Nicole	https://www.youtube.com/watch?v=Fnm9A0YUxiY	USA	2020-03-31	5	30	1	low	31	4	y	"We are getting to the point where some doctos admitting yes there are symptoms with MGUS. ; There are certain sort of symptoms they look for with MGUS, such as high calcium which is the CRAB criteria [..] ; Viruses can also be attributed to triggering a monoclonal gammopathy in individuals. ; The first year is the most telling of progression, so if the first year you have any kind of chance for …
Myeloma progression: where does it begin?	VJHemOnc – Video Journal of Hematological Oncology	https://www.youtube.com/watch?v=ug-ObH-9jps	USA	2020-03-28	3	47	2	low	49	4	n	/
Precursor of Multiple Myeloma More Common in Blacks than Whites, Mayo Study Finds	Mayo Clinic	https://www.youtube.com/watch?v=vT_rwTM6TVQ	USA	2020-03-28	2	48	3	medium	51	4	n	/
Monoclonal Gammopathy of Undeterminded Significance (MGUS)	USMLEFastTrack	https://www.youtube.com/watch?v=to4N7rtQMqg	USA	2020-03-28	1	50	2	low	52	4	n	/
Is MGUS always asymptomatic?	International Myeloma Foundation	https://www.youtube.com/watch?v=i4S00faYwvs	USA	2020-03-28	2	7	3	medium	10	3.5	y	" The doctor had said that MGUS has no symptoms and so, not to worry. The question from the patient is, "Is this true?"Well, actually, the answer to that question is no. MGUS patients can indeed have symptoms that come from the presence of this abnormal monoclonal protein in the blood. ; For example, even although no myeloma has developed, the constant production of an abnormal protein can bind t…
Predicting SM/MGUS progression	VJHemOnc – Video Journal of Hematological Oncology	https://www.youtube.com/watch?v=FouMXQpRamE	USA	2020-03-28	3	22	2	low	24	3	n	/
#AskDrDurie: Is MGUS A Tumor? What Is Being Done To Prevent It?	International Myeloma Foundation	https://www.youtube.com/watch?v=oQ8C1EWuAmE	USA	2020-03-28	2	32	3	medium	35	3	y	"Increasing evidence links MGUS and myeloma to exposure to toxic chemicals (e.g. first responders on September 11, 2001). The toxic exposure may occur over 10 years before MGUS and/or myeloma."
How can we improve our understanding of the progression of myeloma?	VJHemOnc – Video Journal of Hematological Oncology	https://www.youtube.com/watch?v=7ERDK_-9Cuo	USA	2020-03-31	3	45	2	low	47	3	n	/
What are the biggest challenges associated with treating MGUS?	VJHemOnc – Video Journal of Hematological Oncology	https://www.youtube.com/watch?v=C_Z662Lb7hY	USA	2020-03-28	3	31	3	medium	34	2.5	n	/
Early prevention of myeloma: dara for high-risk MGUS and low-risk SMM	VJHemOnc – Video Journal of Hematological Oncology	https://www.youtube.com/watch?v=qucCQYLI-M0	USA	2020-03-28	3	33	2	low	35	2.5	n	/
MGUS and the role of the microenvironment in myeloma	VJHemOnc – Video Journal of Hematological Oncology	https://www.youtube.com/watch?v=-zOH13XeM6Q	USA	2020-03-28	3	35	3	medium	38	2.5	n	/
Immune-mediated mechanisms of progression in MGUS and smouldering myeloma	VJHemOnc – Video Journal of Hematological Oncology	https://www.youtube.com/watch?v=XmlYs8oXpCQ	USA	2020-03-28	3	24	2	low	26	2	n	/
How to Join the MGUS/Smoldering Myeloma PCrowd Study	Myeloma Crowd TV	https://www.youtube.com/watch?v=2VNEOv6P5Ew	USA	2020-03-28	3	40	3	medium	43	2	n	/
ASH 2013: Deletion of samsn1 underlies genetic susceptibility to MGUS in mice	International Myeloma Foundation	https://www.youtube.com/watch?v=OsFjgYzrA5E	USA	2020-03-28	2	44	3	medium	47	2	n	/
Immune escape: from MGUS to multiple myeloma	VJHemOnc – Video Journal of Hematological Oncology	https://www.youtube.com/watch?v=MaVoWPuiEjQ	USA	2020-03-28	3	26	2	low	28	1.5	n	/
Predicting risk of fracture in MGUS patients	VJHemOnc – Video Journal of Hematological Oncology	https://www.youtube.com/watch?v=aALkthur-OM	USA	2020-03-28	3	23	2	low	25	0	y	"What we know now is that certain diseases we have known for many many years to have a real strong relationship with MGUS and those are true, MM, amyloidosis, MW, [..]. Beside those our study finds certain other new associations [..], one is a risk of fractures, more common in patients with MGUS before they get MM."
